# Supplementary material for: Cell-Mediated Immune Responses to in vivo-Expressed and Stage-Specific Mycobacterium tuberculosis Antigens in Latent and Active Tuberculosis Across Different Age Groups
Source: Front Immunol. 2020 Feb 11;11:103. doi: 10.3389/fimmu.2020.00103 (PMC7026259; doi:10.3389/fimmu.2020.00103)
Supplement: Supplementary file 2 [file Table_2.xlsx]

## Sheet: Supplementary Table 2
Supplementary Table 2: Log2 Fold changes (FC) and p-values of the comparison between LTBI donors and TB patients (LTBI/TB) per cytokine.
	IFN-γ								IP-10								IL-17								GM-CSF								TNF-α												Test Summary (Kruskal-Wallis Test)
	Adolescents and adults		Adolescents			Adults			Adolescents and adults		Adolescents			Adults			Adolescents and adults		Adolescents			Adults			Adolescents and adults		Adolescents			Adults			Adolescents and adults		Adolescents			Adults							Antigens	p-values
Stimuli	log2FC(LTBI/TB)	p-value	log2FC(LTBI/TB)	p-value	-log10(p-value)	log2FC(LTBI/TB)	p-value	-log10(p-value)	log2FC(LTBI/TB)	p-value	log2FC(LTBI/TB)	p-value	-log10(p-value)	log2FC(LTBI/TB)	p-value	-log10(p-value)	log2FC(LTBI/TB)	p-value	log2FC(LTBI/TB)	p-value	-log10(p-value)	log2FC(LTBI/TB)	p-value	-log10(p-value)	log2FC(LTBI/TB)	p-value	log2FC(LTBI/TB)	p-value	-log10(p-value)	log2FC(LTBI/TB)	p-value	-log10(p-value)	log2FC(LTBI/TB)	p-value	log2FC(LTBI/TB)	p-value	-log10(p-value)	log2FC(LTBI/TB)	p-value	-log10(p-value)						IFN-γ	IP-10	IL-17	GM-CSF
E/C	2.42523	0.56156	2.53002	0.688911	0.161837	0.00470225	0.621148	0.206805	0.808524	0.194929	0.609576	0.742986	0.129019	0.191381	0.623879	0.2049	2.89702	0.0517493	2.48597	0.0115884	1.93598	1.43341	0.676193	0.169929	1.84655	0.273342	2.10254	0.212787	0.672054	0.857126	0.804493	0.0944777	0.827975	0.81398	0.83462	0.606993	0.216816	-0.537987	0.694126	0.158562					E/C	0.723388	0.880306	0.693893	0.988129
PHA	0.604057	0.524567	0.482103	0.528671	0.276814	0.70099	0.792077	0.101232	1.42425	0.162646	0.524602	0.672974	0.172002	1.8601	0.181345	0.741495	0.598423	0.172939	0.799368	0.388412	0.410708	0.628825	0.426864	0.369711	-0.147969	0.857791	1.86487	0.606993	0.216816	-0.862628	0.426864	0.369711	-0.189464	0.707781	-0.469706	0.954645	0.0201579	-0.335427	0.472668	0.325444					PHA	0.85394	0.938795	0.765033	0.806376
PPD	0.667853	0.659844	0.722759	0.455944	0.341088	-0.863512	0.969929	0.0132599	1.25923	0.0665364	0.985964	0.672974	0.172002	1.25619	0.134937	0.869869	0.12301	0.428555	2.97079	0.0879121	1.05595	-1.03236	0.314503	0.502375	0.864946	0.568093	1.07606	0.113487	0.945056	-0.727465	0.520807	0.283324	-0.731226	0.832281	-0.187104	0.775624	0.110349	-1.32087	0.571358	0.243091					PPD	0.531752	0.964392	0.964392	0.370037
Rv0066	0	0.979612	0	0.885914	0.0526084	0	1	0	1.01528	0.0113843	0.691286	0.888359	0.0514116	0.886227	0.0387076	1.4122	0	0.0602719	0.118369	0.447353	0.34935	0	0.091625	1.03799	0	0.986193	0	0.955245	0.0198853	0	0.997611	0.00103897	-0.788061	0.750563	-0.380857	0.954645	0.0201579	-0.4888	0.173271	0.761273					Rv0066	0.248929	0.399733	0.741441	0.134298
Rv0287/88	2.306	0.406576	-0.0734818	0.863736	0.0636188	3.01262	0.469096	0.328738	1.81234	0.0616357	0.606376	0.321267	0.493134	2.45742	0.0573787	1.24125	2.92635	0.00723112	3.46873	0.0709291	1.14918	2.73681	0.0667699	1.17542	0.57841	0.863386	1.55627	0.542657	0.265474	-0.598854	0.835183	0.0782184	-0.762617	0.503306	-0.0698456	0.863936	0.0635184	-1.15381	0.353052	0.452161					Rv0287/88	0.907798	0.927879	0.764184	0.802727
Rv0383	0	0.329169	0	0.781818	0.106894	0	0.437858	0.358666	0.347804	0.0717442	0.208545	0.321267	0.493134	0.585652	0.00955783	2.01964	0	0.499632	-0.0456885	0.587612	0.230909	0	0.257982	0.58841	0	0.187082	0	0.272727	0.564271	0	0.39877	0.399278	-0.334571	0.535908	0.280185	0.342857	0.464887	-0.576792	0.0414067	1.38293					Rv0383	0.110874	0.489951	0.366414	0.593364
Rv0423	0.35519	0.471394	0.487453	0.438761	0.357772	0.187835	0.781377	0.10714	0.698524	0.0153415	0.213945	0.888359	0.0514116	1.09192	0.0158609	1.79967	0.753596	0.0670692	2.41434	0.212388	0.672871	0.323725	0.137199	0.862648	0.193181	0.518215	1.65465	0.0495504	1.30495	-0.929578	0.204914	0.688429	-0.458098	0.302615	0.128265	0.954645	0.0201579	-1.34079	0.0573787	1.24125					Rv0423	0.994891	0.473058	0.327872	0.32036
Rv0440	0.239264	0.908861	0.580664	0.605195	0.218105	0.032771	0.83531	0.0781523	0.0836472	0.404757	-0.594355	0.672974	0.172002	0.0798008	0.270271	0.568201	0	0.908489	-0.065857	0.887313	0.0519233	0	0.847345	0.0719399	0.0487774	0.707702	1.16916	0.0663337	1.17827	-1.02111	0.207621	0.682729	-0.51031	0.482772	0.395206	0.688911	0.161837	-0.925287	0.0690958	1.16055					Rv0440	0.444175	0.776754	0.19014	0.277517
Rv0467	0	0.88565	0	0.756444	0.121223	0	0.78425	0.105545	0.356846	0.152811	-0.00677157	0.370383	0.431349	0.21512	0.383742	0.41596	0	0.322161	0.173573	0.51049	0.292013	0	0.749123	0.125447	0	0.691655	0	0.422977	0.373683	0.0336616	0.28398	0.546712	0.193898	1	-0.0817732	0.83976	0.0758447	-0.0678517	0.947432	0.023452					Rv0467	0.231528	1	0.75835	0.208575
Rv0468	0	0.1817	0	0.50989	0.292523	0	0.336874	0.472533	0.855855	0.0153415	0.745585	0.605841	0.217641	1.05249	0.0573787	1.24125	0	0.239382	0.611004	0.273127	0.563636	0	0.847384	0.0719196	0	0.527558	0	0.771628	0.112592	0	0.729444	0.137008	0.14285	0.78173	0.765345	0.181019	0.742276	-1.2848	0.156244	0.806198					Rv0468	0.604999	0.531752	0.422535	0.171357
Rv0470	2.67398	0.314175	1.14078	0.688312	0.162215	2.381	0.479186	0.319496	2.70432	0.02685	1.06613	0.888359	0.0514116	2.90878	0.0201318	1.69612	2.06824	0.0615605	1.94122	0.272128	0.565227	0.524124	0.304604	0.516264	0.950514	0.402893	2.35119	0.270529	0.567785	-0.0388738	0.954584	0.0201857	-1.41902	0.28738	-0.395395	0.954645	0.0201579	-1.7931	0.181345	0.741495					Rv0470	0.980335	0.911743	0.473523	0.368936
Rv0501	0	0.985965	0	0.953447	0.0207036	0	0.908661	0.0415982	1.56772	0.0185876	-0.0917724	0.605841	0.217641	1.63965	0.0252441	1.59784	0.0354406	0.54459	-0.0855284	0.528671	0.276814	0	0.832468	0.0796324	0	0.708615	0	0.772028	0.112367	0	0.788251	0.103335	-1.31317	0.0771873	-0.223575	1	0	-2.30571	0.0820354	1.086					Rv0501	0.879312	0.691017	0.274727	0.34988
Rv0640	0	0.913522	0	0.397003	0.401206	0	0.456291	0.340758	1.05486	0.0772715	0.0901072	0.605841	0.217641	1.13097	0.0123998	1.90659	0	0.52089	0.173573	0.365235	0.437428	0	0.700532	0.154572	0	0.827742	0	0.872128	0.0594198	0	0.675486	0.170384	-1.95434	0.0696893	-1.3827	0.270529	0.567785	-1.69405	0.126475	0.897997					Rv0640	0.279851	0.85394	0.784025	0.593364
Rv0642	0	0.713511	0	0.92008	0.0361744	0.103483	0.584869	0.232941	0.610933	0.0831309	-0.263743	0.888359	0.0514116	0.634669	0.0252441	1.59784	0.720138	0.0489202	1.36556	0.0243756	1.61304	0	0.456291	0.340758	-0.047175	0.762762	1.69095	0.144655	0.839666	-1.96978	0.0820433	1.08596	-1.11289	0.183697	-1.14102	0.954645	0.0201579	-0.774359	0.181345	0.741495					Rv0642	0.697075	0.765033	0.633658	0.958602
Rv0645	0	0.627993	0	0.756444	0.121223	0	0.700532	0.154572	0.0547372	0.272657	0.121243	0.541423	0.266463	0.167999	0.383742	0.41596	0	0.960046	0	0.841159	0.075122	0	0.905295	0.0432099	0	0.978538	0	0.767433	0.11496	0	0.976502	0.0103267	0.0475563	0.75324	0.436883	0.179421	0.746128	-0.0967628	0.473367	0.324802					Rv0645	0.146583	0.271101	0.952622	0.850651
Rv0824	0	0.295756	0.939046	0.395405	0.402958	0	0.60362	0.219236	1.09486	0.00161751	1.20566	0.742986	0.129019	0.995725	0.0690958	1.16055	0.629592	0.00806316	0.905426	0.258941	0.586799	0.0555473	0.00144479	2.8402	0	0.881693	1.27967	0.706893	0.150646	-0.0568424	0.848003	0.0716024	0.0755088	0.857574	-0.0162097	0.606993	0.216816	-0.945499	0.244209	0.612238					Rv0824	0.236112	0.584591	0.633658	0.876111
Rv0826	0.865614	0.48536	1.50419	0.153047	0.815175	0.285206	1	0	0.680238	0.302615	-0.0578333	0.541423	0.266463	1.07629	0.134937	0.869869	0.125836	0.544579	0.623863	0.606993	0.216816	0	0.927483	0.0326942	0.238561	0.987001	0.822897	0.0879121	1.05595	-1.20249	0.156212	0.806286	-0.504053	0.206643	0.162336	0.775624	0.110349	-0.940326	0.134937	0.869869					Rv0826	0.559674	0.852941	0.395344	0.864997
Rv0867	0	0.65421	0	0.728272	0.137707	0	0.763356	0.117273	0.86285	0.00770085	0.718887	0.541423	0.266463	0.665193	0.0690958	1.16055	0	0.804245	-0.392865	0.381419	0.418598	0	0.700532	0.154572	0	0.144773	0	0.892707	0.0492909	-0.335244	0.0311662	1.50632	0.00784574	0.735354	0.0807032	0.864336	0.0633176	-0.104999	0.373581	0.427615					Rv0867	0.318236	0.632984	0.337928	0.930452
Rv0991	0.280565	0.34998	0.976098	0.17962	0.745644	0.0133982	0.847257	0.0719847	0.817121	0.0245398	-0.0263087	0.962567	0.0165691	1.09737	0.0158609	1.79967	0.916216	0.0548767	2.27101	0.0663337	1.17827	0	0.710907	0.148187	-1.44966	0.406612	1.04222	0.387213	0.41205	-1.89353	0.0554021	1.25647	-0.559754	0.28738	1.23558	0.528671	0.276814	-2.4381	0.0573787	1.24125					Rv0991	0.82017	0.630767	0.620211	0.625143
Rv1009	1.88587	0.0588997	3.18524	0.120679	0.918367	0.269249	0.346352	0.460482	1.03098	0.172939	0.266027	0.605841	0.217641	0.937224	0.156863	0.80448	0.909915	0.314289	1.69586	0.371429	0.430125	0	0.672224	0.172486	-0.29316	0.961016	1.06724	0.144655	0.839666	-1.26897	0.101413	0.993906	-0.361729	0.368682	0.150153	0.775624	0.110349	-0.829595	0.134937	0.869869					Rv1009	0.48978	0.746472	0.341361	0.67189
Rv1038	0	0.813892	0	0.678322	0.168564	0	0.862682	0.0641495	0.502702	0.302615	0.0136953	0.742986	0.129019	0.213714	0.623879	0.2049	0	0.905578	-0.391823	0.773027	0.111805	0	0.997611	0.00103897	0	0.765116	0	0.305295	0.515281	0	0.782774	0.106364	0	0.798474	-0.280678	0.527872	0.277471	0	0.908645	0.0416058					Rv1038	0.399875	0.583908	0.96225	0.365828
Rv1131	0	0.933442	0.616048	0.773027	0.111805	0	0.62888	0.201432	1.55074	0.0125923	0.517463	0.888359	0.0514116	1.70259	0.0201318	1.69612	0.561988	0.319517	2.22292	0.455944	0.341088	0.672817	0.511892	0.290822	-0.604519	0.940878	1.70373	0.280919	0.551419	-1.60512	0.224712	0.648373	-0.9821	0.134472	-0.147199	0.954645	0.0201579	-1.78977	0.0473446	1.32473					Rv1131	0.82512	0.684582	0.320042	0.577325
Rv1221	0.772249	0.587369	1.70576	0.438761	0.357772	0.377666	0.909399	0.0412455	1.13364	0.117839	0.972814	0.672974	0.172002	1.22889	0.0690958	1.16055	0.831582	0.127099	2.14023	0.181019	0.742276	0.205746	0.632151	0.19918	0.0438202	0.659749	1.86839	0.0879121	1.05595	-1.68652	0.0209971	1.67784	-1.22819	0.0831309	-0.926986	0.688911	0.161837	-0.826819	0.0978804	1.0093					Rv1221	0.887431	0.927879	0.766881	0.725809
Rv1284	0	0.505482	0	0.503696	0.297831	0	0.796785	0.0986589	0.451283	0.0349002	0.166158	0.742986	0.129019	0.768628	0.0978804	1.0093	0	0.2679	-0.0690689	0.861938	0.0645239	0	0.138501	0.858546	0	0.466535	0	0.771628	0.112592	-0.361411	0.187386	0.727263	-1.15748	0.332751	-0.42578	0.954645	0.0201579	-0.914294	0.169453	0.770951					Rv1284	0.19647	0.695883	0.896544	0.808749
Rv1390	0	0.736643	0	0.877722	0.0566429	0	0.554537	0.25607	1.12673	0.00429542	0.443253	0.276594	0.558157	1.38989	0.00409621	2.38762	-0.0727205	0.873208	-0.140018	0.951648	0.0215235	-0.0727205	0.664293	0.17764	-0.0371707	0.758435	0.0929343	0.395405	0.402958	-1.25185	0.256482	0.590944	-0.601026	0.101166	0.546159	0.775624	0.110349	-2.13761	0.0573787	1.24125					Rv1390	0.643938	0.699147	0.554482	0.50264
Rv1479	0	0.360559	0	1	0	0	0.243733	0.613086	0.57843	0.0717442	0.564948	0.423447	0.373201	0.656617	0.115266	0.938301	0	0.878815	-0.199817	0.447153	0.349544	0	0.699786	0.155035	0	0.896822	0	0.66973	0.1741	-0.434529	0.608518	0.215727	-0.914849	0.0093741	-0.97477	0.142857	0.845098	-0.893148	0.0667143	1.17578					Rv1479	0.273296	0.609019	0.344279	0.90668
Rv1733	0.492882	0.456399	0.308769	1	0	1.39658	0.379876	0.420358	1.45028	0.0831309	0.0873432	0.742986	0.129019	1.59518	0.0978804	1.0093	1.82542	0.034645	1.72574	0.0879121	1.05595	1.04027	0.469239	0.328606	-0.491603	0.987001	2.00993	0.113487	0.945056	-1.52115	0.156212	0.806286	-0.362681	0.462556	0.430103	0.688911	0.161837	-1.16721	0.0978804	1.0093					Rv1733	0.116042	0.473058	0.0727911	0.961014
Rv1738	0	0.0410005	0	0.397003	0.401206	-0.0658103	0.0821942	1.08516	0.679821	0.02685	0.398103	0.480708	0.318119	1.35482	0.0387076	1.4122	0	0.870627	-0.391823	0.860939	0.0650276	0	0.833564	0.0790613	0	0.880518	0	0.654146	0.184325	-0.121006	0.672192	0.172507	-0.48634	0.214611	-0.671173	0.342657	0.46514	-0.285523	0.312979	0.504484					Rv1738	0.948004	0.806376	0.554839	0.839682
Rv1791	0	0.307231	0	0.448751	0.347994	0	0.733119	0.134826	0.227154	0.231544	-0.790293	0.370383	0.431349	0.943446	0.0690958	1.16055	0	0.384923	-0.234525	0.952647	0.0210678	0	0.609058	0.215342	0	0.820379	0	0.612388	0.212974	-0.499152	0.471898	0.326152	-0.339814	0.928605	0.556042	0.388412	0.410708	-1.07542	0.382996	0.416806					Rv1791	0.40914	0.557872	0.104541	0.71795
Rv1792	0	0.606421	-0.0794888	0.58042	0.236258	0.103483	0.783091	0.106188	1.57544	0.0570297	0.267538	0.605841	0.217641	1.88289	0.0201318	1.69612	-0.0181356	0.835502	0.312073	0.473526	0.324656	-0.0181356	0.446249	0.350423	-0.0947733	0.717195	0.261523	0.363636	0.439333	-0.762534	0.969302	0.0135408	-1.13829	0.334486	0.0726991	0.954645	0.0201579	-1.58721	0.304565	0.516321					Rv1792	0.541875	0.267949	0.877944	0.635583
Rv1846	0	0.470901	0	0.503696	0.297831	0	0.653592	0.184693	0.597226	0.0168982	0.627289	0.888359	0.0514116	0.659642	0.0824958	1.08357	0	0.340056	-0.242386	0.6	0.221849	0	0.333556	0.476832	0	0.7426	0.183906	0.363636	0.439333	-0.335244	0.181813	0.740375	0	0.93343	0.279162	0.979221	0.00911938	0	0.502421	0.298932					Rv1846	0.499311	0.584591	0.109635	0.973154
Rv1872	-0.137333	0.458584	0.861198	0.860739	0.0651284	-0.137333	0.3737	0.427477	0.779808	0.732194	0.256	0.814809	0.0889443	0.872773	0.623879	0.2049	-0.449923	0.907794	-0.648935	0.953447	0.0207036	-0.333803	0.597865	0.223397	-0.199043	0.595233	1.8852	0.272128	0.565227	-1.52336	0.0455108	1.34189	-1.21818	0.110136	-0.724665	0.775624	0.110349	-2.11246	0.0387076	1.4122					Rv1872	0.909972	0.741252	0.243258	0.69811
Rv1980	2.1009	0.0377217	1.95579	0.0495504	1.30495	2.71542	0.277034	0.557467	2.14374	0.0153415	0.80341	0.962567	0.0165691	1.93677	0.0387076	1.4122	2.04223	0.00908284	1.82244	0.0175824	1.75492	2.00321	0.261848	0.581951	1.29346	0.258302	2.70933	0.0175824	1.75492	-0.42188	0.638255	0.195006	0.0152438	0.590468	0.623275	0.688911	0.161837	-1.02963	0.30539	0.515145					Rv1980	0.712188	0.981461	0.733255	0.958769
Rv2007	0	0.855562	0	0.66973	0.1741	0	0.609058	0.215342	0.793423	0.0125923	0.592103	0.321267	0.493134	0.641941	0.0573787	1.24125	-0.08656	0.0967735	-0.322012	0.387413	0.411826	0	0.14559	0.836868	0	0.258657	0	0.950849	0.0218884	-0.0417012	0.0811701	1.0906	0	0.829808	-0.027993	0.774426	0.11102	0.0354377	0.653243	0.184925					Rv2007	0.515761	0.422816	0.416474	0.946726
Rv2031	0	0.15445	0	0.612787	0.21269	0	0.176153	0.75411	-0.614905	0.334626	-0.285653	0.199589	0.699864	-0.279932	0.910106	0.0409082	-0.138857	0.109534	-0.409733	0.246354	0.608441	0	0.222982	0.651731	0	0.477255	0	0.673327	0.171774	0	0.190585	0.719911	-0.14135	0.191092	-0.843187	0.387213	0.41205	0.0226685	0.388521	0.410585					Rv2031	0.318964	0.169806	0.511546	0.447008
Rv2032	0	0.844413	0.391112	0.247353	0.606683	-0.0697973	0.362682	0.440474	0.908315	0.0293398	0.509864	0.888359	0.0514116	0.861882	0.0201318	1.69612	0.158627	0.98026	-0.0197797	0.83976	0.0758447	-0.142732	1	0	-0.106161	0.874528	0.221313	0.263137	0.579818	-1.36895	0.46338	0.334063	-0.869074	0.248129	0.785822	0.455944	0.341088	-2.18082	0.071652	1.14477					Rv2032	0.167809	0.364027	0.226451	0.472301
Rv2034	0.156945	0.724507	0.852225	0.628372	0.201783	0.0555609	0.983734	0.00712222	1.62368	0.0185876	-0.0481851	0.814809	0.0889443	2.3842	0.0158609	1.79967	0.414495	0.058	1.36689	0.144655	0.839666	0.783543	0.351314	0.454305	-0.445037	0.986987	1.94703	0.113487	0.945056	-1.4397	0.0538382	1.26891	-0.507547	0.404757	0.182668	0.606993	0.216816	-1.16899	0.0573787	1.24125					Rv2034	0.254186	0.38776	0.044973	0.873663
Rv2215	0	0.435762	0.3605	0.363636	0.439333	0	0.0578392	1.23778	0.445666	0.218846	0.0819471	0.888359	0.0514116	0.766651	0.0978804	1.0093	0.14071	0.954022	-0.204983	0.929471	0.0317644	-0.0909391	0.544479	0.264019	0.522332	0.458584	0.963471	0.0587413	1.23106	-0.580432	0.522561	0.281863	-0.0185666	0.574009	1.35962	0.455944	0.341088	-1.67061	0.119378	0.923077					Rv2215	0.892734	0.844998	0.138531	0.796996
Rv2245	0	0.709259	0	0.482118	0.316847	-0.344922	0.248972	0.60385	1.02243	0.0060271	0.718549	0.138791	0.85764	0.855291	0.0824958	1.08357	1.19061	0.654724	1.14126	0.221379	0.654864	-0.0382523	0.497118	0.30354	0	0.314602	0.441165	0.147652	0.83076	-0.121006	0.982686	0.00758507	-1.07396	0.206643	0.13079	0.455944	0.341088	-1.42881	0.0252441	1.59784					Rv2245	0.906358	0.54053	0.183795	0.576435
Rv2346/47	-0.121121	0.717195	-0.216524	0.588811	0.230024	0.0512892	0.908359	0.0417424	1.41373	0.244742	0.721944	0.321267	0.493134	1.82631	0.181345	0.741495	0.214326	0.293248	0.594039	0.445355	0.351294	-0.166281	0.96981	0.0133132	-0.233334	0.953983	-0.078473	0.6002	0.221704	-0.145476	0.849551	0.0708103	-0.945386	0.50331	-0.908326	0.606993	0.216816	-0.556974	0.952449	0.0211583					Rv2346/47	0.736811	0.656356	0.788337	0.782143
Rv2382	0	0.567978	0	0.382418	0.417462	-0.102793	0.137199	0.862648	1.08306	0.00382448	1.54745	0.167174	0.776831	0.929425	0.0824958	1.08357	0	0.656054	-0.320849	1	0	0	0.930936	0.0310802	0	0.315151	0	0.587612	0.230909	-0.720937	0.147821	0.830264	0.0826485	0.863412	-0.313119	0.475125	0.323192	0.106245	1	0					Rv2382	0.618434	0.87415	0.980335	0.98066
Rv2389	0.575149	0.50619	0.254599	0.799001	0.0974527	0.526988	0.554442	0.256144	0.203013	0.258445	0.415553	0.605841	0.217641	0.229249	0.472668	0.325444	0.57958	0.117313	1.75727	0.388412	0.410708	0.219042	0.423593	0.373051	1.16505	0.482632	1.93415	0.223776	0.650186	-0.248285	0.750274	0.12478	-0.869365	0.442808	-0.409177	0.954645	0.0201579	-1.73256	0.237977	0.623464					Rv2389	0.716632	0.444104	0.544745	0.80549
Rv2431	0	0.930184	0	0.537063	0.269975	0	0.77135	0.112748	0.56071	0.0831309	0.566764	0.605841	0.217641	0.65406	0.0824958	1.08357	0	0.811214	-0.242386	0.889311	0.0509465	-0.196091	0.832468	0.0796324	0	0.535863	0	0.673327	0.171774	-0.995578	0.209074	0.679701	-0.804533	0.50896	-0.0797556	1	0	-0.613529	0.426864	0.369711					Rv2431	0.522692	0.531752	0.238286	0.863338
Rv2450	0	0.457396	0	0.498102	0.302682	0	0.216393	0.664757	0.847364	0.00382448	0.847364	1	0	0.778943	0.0387076	1.4122	0	0.940581	-0.0326306	0.954446	0.0202488	0	0.661404	0.179534	0	0.291053	0.375413	0.173626	0.760384	-1.19411	0.0137811	1.86072	-0.382556	0.240658	-0.299249	0.666134	0.176438	-0.527057	0.153632	0.813519					Rv2450	0.847446	0.844998	0.386889	0.941519
Rv2461	0.542453	0.960705	0.733833	0.168831	0.772547	0.0551325	0.234342	0.630151	0.740097	0.0772715	0.0559425	0.888359	0.0514116	1.11489	0.0573787	1.24125	0.131859	0.441049	-0.447634	0.775624	0.110349	0.063507	0.55279	0.25744	0.848656	0.935	2.75967	0.0385614	1.41385	-1.02941	0.0311265	1.50687	-1.17491	0.206643	0.634361	0.327672	0.48456	-2.05339	0.0201318	1.69612					Rv2461	0.98889	0.54817	0.215542	0.413953
Rv2626	0	0.239556	0	1	0	0	0.235953	0.627174	1.19891	0.00672635	0.852855	0.370383	0.431349	1.187	0.0573787	1.24125	0	0.755508	-0.575617	0.577822	0.238206	0	0.802977	0.0952969	0	0.543903	0	0.767433	0.11496	-0.387285	0.227919	0.642219	-0.358408	0.993495	0.121957	0.712088	0.147466	-0.368832	0.609137	0.215285					Rv2626	0.803335	0.741252	0.766712	0.338446
Rv2657	0	0.397348	0	0.691708	0.160077	0	0.529586	0.276063	0.34339	0.318364	-0.309529	0.672974	0.172002	0.439805	0.208288	0.681336	0	0.873126	-0.391823	0.684515	0.164617	0	0.905295	0.0432099	0	0.299267	0	0.33027	0.481131	-0.831982	0.0315154	1.50148	0.191452	0.710833	-0.00292916	0.708092	0.14991	0	0.601413	0.220827					Rv2657	0.803335	0.829332	0.994891	0.400753
Rv2710	0	0.323482	-0.472192	0.434166	0.362344	0	0.847345	0.0719399	0.501928	0.206643	0.20885	0.888359	0.0514116	0.643896	0.237977	0.623464	0	0.933464	0.0189089	0.951648	0.0215235	-0.0122621	0.921878	0.0353264	0	0.390786	0	0.892707	0.0492909	-0.55386	0.477161	0.321335	-0.00504238	0.93484	-0.287068	1	0	0.0589636	0.74798	0.12611					Rv2710	0.618434	0.54817	0.994891	0.676878
Rv2873	0	0.34947	0	0.25015	0.6018	0	0.969802	0.0133168	1.02781	0.0223991	0.290904	0.742986	0.129019	1.55484	0.0314202	1.50279	0.379873	0.240772	-0.190771	0.774426	0.11102	0.0282494	0.576447	0.239241	-0.0371707	0.419006	0	0.524476	0.280275	-1.5278	0.0746368	1.12705	-0.658038	0.707693	1.48347	0.272128	0.565227	-1.85097	0.162237	0.78985					Rv2873	0.48634	0.583908	0.0107578	0.719677
Rv2941	0	0.416819	0	0.498102	0.302682	0	0.187386	0.727263	1.05783	0.000950443	1.07242	0.962567	0.0165691	1.04875	0.0123998	1.90659	0	0.577537	0.121062	0.626573	0.203028	0	0.79846	0.0977469	0	0.183478	0	0.701698	0.15385	-0.546705	0.0563547	1.24907	-0.451094	0.91549	-0.182597	0.711089	0.148076	-0.62058	0.506835	0.295133					Rv2941	0.785356	0.806376	0.519314	1
Rv3048	0	0.157925	0	0.907293	0.0422526	0	0.116559	0.933452	0.239498	0.194929	0.307247	0.423447	0.373201	0.0533929	0.734492	0.134013	0	0.776376	-0.0308652	0.951648	0.0215235	0	0.993022	0.00304106	0	0.871406	0.364256	0.173626	0.760384	-0.694364	0.13812	0.859743	-0.844014	0.354535	-0.492347	0.863936	0.0635184	-0.910887	0.153735	0.813227					Rv3048	0.666436	0.538637	0.668853	0.478943
Rv3052	0	0.25862	0	0.807592	0.0928078	-0.137333	0.360745	0.4428	0.834675	0.0413074	0.619078	0.888359	0.0514116	1.16653	0.0201318	1.69612	0.208782	0.266527	1.16597	0.210589	0.676563	0	0.782774	0.106364	0	0.781347	0	0.862338	0.0643226	-0.17452	0.554537	0.25607	-1.52414	0.248129	0.628028	0.606993	0.216816	-2.01704	0.059538	1.22521					Rv3052	0.941519	0.531752	0.492235	0.342149
Rv3353	0	0.336108	0	0.485714	0.313619	0	0.408732	0.388561	0.798544	0.0229101	0.798544	0.962567	0.0165691	0.769255	0.181345	0.741495	0	0.872971	-0.0867353	0.599001	0.222572	0	0.661404	0.179534	0	0.477515	0	0.955245	0.0198853	0	0.509931	0.292489	0.276599	0.245361	0.930415	0.12048	0.919087	-0.0866175	0.95537	0.0198283					Rv3353	0.522692	0.741252	0.896544	0.72201
Rv3407	0	1	0	0.907692	0.0420613	0	1	0	0.376393	0.0448569	0.758704	0.888359	0.0514116	0.304826	0.237977	0.623464	0	0.584447	0	0.742657	0.129212	0	0.965944	0.0150479	0	0.24404	0.316124	0.0683317	1.16538	0	0.997611	0.00103897	0.144319	0.237417	0.360878	0.152248	0.817449	0.038413	0.969159	0.0136048					Rv3407	0.158104	0.108495	0.784025	0.271752
Rv3462	0	0.938038	0	0.451349	0.345488	0	0.833564	0.0790613	1.07847	9.53277e-05	1.42949	0.962567	0.0165691	0.830099	0.0158609	1.79967	0	0.144227	0.211521	0.318881	0.496371	0	0.382424	0.417454	0	0.435274	0.148914	0.146853	0.833117	-0.0424197	0.844534	0.0733826	-1.12341	0.164058	-0.0465287	0.604795	0.218392	-2.73817	0.0570215	1.24396					Rv3462	0.54738	0.700784	0.618434	0.814732
Rv3583	0	0.0490291	0	0.131868	0.87986	0	0.29465	0.530694	0.259697	0.0958953	-0.263786	0.199589	0.699864	0.569357	0.0123998	1.90659	0	0.921943	0	0.45974	0.337487	0	0.29465	0.530694	0	0.985583	0	0.4999	0.301117	0	0.541724	0.266222	0.144319	0.423074	0.347411	0.342657	0.46514	0	0.95591	0.0195829					Rv3583	0.343603	0.503899	0.599151	0.618434
Rv3614/15	1.67288	0.324726	1.2577	0.436763	0.359754	1.83711	0.548392	0.260909	1.36682	0.0379924	1.42258	0.962567	0.0165691	0.817614	0.0573787	1.24125	2.05182	0.00664848	3.04052	0.0663337	1.17827	1.50952	0.177963	0.74967	2.05186	0.125747	1.59387	0.259141	0.586464	2.36848	0.346352	0.460482	0.661752	0.574128	-0.137656	0.863936	0.0635184	0.357062	0.98741	0.00550261					Rv3614/15	0.961079	0.905367	0.230479	0.452497
Rv3615	0.618889	0.353726	0.033108	0.628172	0.201922	0.516513	0.346209	0.460661	1.23421	0.0245398	-1.14843	0.888359	0.0514116	2.20462	0.0252441	1.59784	1.12366	0.0526392	2.00503	0.327672	0.48456	0.878396	0.207621	0.682729	1.3826	0.21818	1.38913	0.327672	0.48456	0.696585	0.482877	0.316164	-0.462874	0.909223	-0.313388	0.775624	0.110349	-0.640456	0.910106	0.0409082					Rv3615	0.99064	0.852941	0.126411	0.518954
Rv3616	1.51921	0.0250379	1.51921	0.0663337	1.17827	0.776854	0.214091	0.669402	1.6502	0.0665364	0.568028	0.605841	0.217641	0.959099	0.343145	0.464522	1.52578	0.206513	2.81288	0.455944	0.341088	1.32819	0.791712	0.101433	0.608646	0.883447	1.76239	0.144655	0.839666	-1.18459	0.181345	0.741495	-0.241362	0.334626	-0.26356	1	0	-0.8314	0.134937	0.869869					Rv3616	0.899695	0.927879	0.69811	0.87415
Rv3846	0.101028	0.115677	0.137156	0.0901099	1.04523	0.757021	0.416758	0.380116	0.509087	0.0717442	0.53972	0.962567	0.0165691	0.583333	0.270271	0.568201	0	0.45255	-1.57345	1	0	-1.23495	0.0756291	1.12131	0.649518	0.926549	0.82658	0.943257	0.0253701	0.324759	0.893109	0.0490953	-0.201884	0.659396	0.198537	0.327672	0.48456	-0.999171	0.084925	1.07096					Rv3846	0.427813	0.767722	0.121811	0.243463
Rv3865	0.916488	0.131348	2.17088	0.272128	0.565227	1.01539	0.326411	0.486235	0.979355	0.0717442	-0.0940235	0.962567	0.0165691	1.14676	0.0690958	1.16055	1.32588	0.110033	1.3949	0.144655	0.839666	1.20412	0.62345	0.205198	0.639231	0.935092	1.13779	0.113487	0.945056	-1.92838	0.115266	0.938301	-0.685337	0.334626	0.214564	0.528671	0.276814	-1.71205	0.0690958	1.16055					Rv3865	0.821867	0.721577	0.233096	0.598427
																																													Null Hypothesis: The distribution is the same across untreated TBpatients, TB patients treated less than 30 days and TB patients treated more than 30 days
Information:
Decreased cytokine levels compared to the background-values
Mann‐Whitney U test (significant for p-values < 0.05)
Indicated only if p-value<0.05:
log2FC(LTBI/TB) > 1
log2FC(LTBI/TB) < -1
[truncated: 1 more columns]
