# Supplementary material for: Cell-Mediated Immune Responses to in vivo-Expressed and Stage-Specific Mycobacterium tuberculosis Antigens in Latent and Active Tuberculosis Across Different Age Groups
Source: Front Immunol. 2020 Feb 11;11:103. doi: 10.3389/fimmu.2020.00103 (PMC7026259; doi:10.3389/fimmu.2020.00103)
Supplement: Supplementary file 3 [file Table_3.xlsx]

## Sheet: Supplementary Table 3
Supplementary Table 3: Absolute numbers, cell frequency and median fluorescence intensity of the clusters.
Absolute numbers (153 cells per sample)
Condition	Code	Donor	Age	#1	#2	#3	#4	#5	#6	#7	#8	#9	#10	#11	#12	#13	#14	#15	#16	#17
Pool-I	TB02	LTBI	Adolescent	33	19	33	29	7	12	8	1	1	3	1	0	0	2	1	2	1
Pool-I	TB05	LTBI	Adolescent	22	24	21	39	5	25	10	0	0	1	1	0	0	0	1	4	0
Pool-I	TB06	TB	Adolescent	14	13	14	54	5	39	7	0	0	0	4	0	0	2	0	1	0
Pool-I	TB41	TB	Adolescent	0	0	2	3	0	1	28	9	3	8	52	25	10	4	2	6	0
Pool-I	TB39	LTBI	Adult	0	0	0	4	1	5	24	14	26	4	26	12	6	14	2	14	1
Pool-I	TB72	LTBI	Adult	2	0	0	1	0	1	14	1	7	1	46	48	13	2	0	17	0
Pool-I	TB73	LTBI	Adult	0	2	2	2	0	0	11	32	6	7	44	13	7	13	6	5	3
Pool-I	TB42	TB	Adult	55	6	46	1	10	2	16	5	2	0	3	0	0	1	1	1	4
Pool-I	TB43	TB	Adult	0	0	0	3	0	0	23	2	3	0	67	26	19	6	3	1	0
Pool-I	TB45	TB	Adult	0	0	1	2	0	3	20	4	3	4	63	32	5	6	5	1	4
Pool-I	TB47	TB	Adult	37	5	49	5	9	2	21	2	7	4	2	0	0	7	0	0	3
PPD	TB02	LTBI	Adolescent	6	27	6	53	7	29	10	1	5	5	2	1	1	0	0	0	0
PPD	TB05	LTBI	Adolescent	49	2	54	3	11	1	18	2	0	2	4	0	0	3	0	3	1
PPD	TB06	TB	Adolescent	14	47	13	34	3	29	10	0	0	1	1	0	0	1	0	0	0
PPD	TB41	TB	Adolescent	0	0	1	12	0	2	20	1	6	38	29	8	2	6	20	8	0
PPD	TB39	LTBI	Adult	0	1	0	9	1	3	8	13	11	57	7	5	5	7	13	11	2
PPD	TB72	LTBI	Adult	0	1	2	7	0	7	14	1	7	22	34	24	8	4	12	10	0
PPD	TB73	LTBI	Adult	0	4	0	24	0	9	8	2	2	59	12	3	0	3	25	2	0
PPD	TB42	TB	Adult	19	38	28	29	3	21	5	2	1	2	0	0	0	2	1	1	1
PPD	TB43	TB	Adult	0	1	0	4	0	4	12	0	0	22	55	36	11	1	6	0	1
PPD	TB45	TB	Adult	0	0	0	15	0	12	4	0	0	94	0	2	1	0	25	0	0
PPD	TB47	TB	Adult	50	6	38	19	6	12	11	0	3	1	1	0	0	3	2	0	1
				301	196	310	352	68	219	302	92	93	335	454	235	88	87	125	87	22
Frequency of parent (153 cells per sample)
Condition	Code	Donor	Age	#1	#2	#3	#4	#5	#6	#7	#8	#9	#10	#11	#12	#13	#14	#15	#16	#17
Pool-I	TB02	LTBI	Adolescent	21.5686	12.4183	21.5686	18.9542	4.57516	7.84314	5.22876	0.653595	0.653595	1.96078	0.653595	0	0	1.30719	0.653595	1.30719	0.653595
Pool-I	TB05	LTBI	Adolescent	14.3791	15.6863	13.7255	25.4902	3.26797	16.3399	6.53595	0	0	0.653595	0.653595	0	0	0	0.653595	2.61438	0
Pool-I	TB06	TB	Adolescent	9.15033	8.49673	9.15033	35.2941	3.26797	25.4902	4.57516	0	0	0	2.61438	0	0	1.30719	0	0.653595	0
Pool-I	TB41	TB	Adolescent	0	0	1.30719	1.96078	0	0.653595	18.3007	5.88235	1.96078	5.22876	33.9869	16.3399	6.53595	2.61438	1.30719	3.92157	0
Pool-I	TB39	LTBI	Adult	0	0	0	2.61438	0.653595	3.26797	15.6863	9.15033	16.9935	2.61438	16.9935	7.84314	3.92157	9.15033	1.30719	9.15033	0.653595
Pool-I	TB72	LTBI	Adult	1.30719	0	0	0.653595	0	0.653595	9.15033	0.653595	4.57516	0.653595	30.0654	31.3725	8.49673	1.30719	0	11.1111	0
Pool-I	TB73	LTBI	Adult	0	1.30719	1.30719	1.30719	0	0	7.18954	20.915	3.92157	4.57516	28.7582	8.49673	4.57516	8.49673	3.92157	3.26797	1.96078
Pool-I	TB42	TB	Adult	35.9477	3.92157	30.0654	0.653595	6.53595	1.30719	10.4575	3.26797	1.30719	0	1.96078	0	0	0.653595	0.653595	0.653595	2.61438
Pool-I	TB43	TB	Adult	0	0	0	1.96078	0	0	15.0327	1.30719	1.96078	0	43.7908	16.9935	12.4183	3.92157	1.96078	0.653595	0
Pool-I	TB45	TB	Adult	0	0	0.653595	1.30719	0	1.96078	13.0719	2.61438	1.96078	2.61438	41.1765	20.915	3.26797	3.92157	3.26797	0.653595	2.61438
Pool-I	TB47	TB	Adult	24.183	3.26797	32.0261	3.26797	5.88235	1.30719	13.7255	1.30719	4.57516	2.61438	1.30719	0	0	4.57516	0	0	1.96078
PPD	TB02	LTBI	Adolescent	3.92157	17.6471	3.92157	34.6405	4.57516	18.9542	6.53595	0.653595	3.26797	3.26797	1.30719	0.653595	0.653595	0	0	0	0
PPD	TB05	LTBI	Adolescent	32.0261	1.30719	35.2941	1.96078	7.18954	0.653595	11.7647	1.30719	0	1.30719	2.61438	0	0	1.96078	0	1.96078	0.653595
PPD	TB06	TB	Adolescent	9.15033	30.719	8.49673	22.2222	1.96078	18.9542	6.53595	0	0	0.653595	0.653595	0	0	0.653595	0	0	0
PPD	TB41	TB	Adolescent	0	0	0.653595	7.84314	0	1.30719	13.0719	0.653595	3.92157	24.8366	18.9542	5.22876	1.30719	3.92157	13.0719	5.22876	0
PPD	TB39	LTBI	Adult	0	0.653595	0	5.88235	0.653595	1.96078	5.22876	8.49673	7.18954	37.2549	4.57516	3.26797	3.26797	4.57516	8.49673	7.18954	1.30719
PPD	TB72	LTBI	Adult	0	0.653595	1.30719	4.57516	0	4.57516	9.15033	0.653595	4.57516	14.3791	22.2222	15.6863	5.22876	2.61438	7.84314	6.53595	0
PPD	TB73	LTBI	Adult	0	2.61438	0	15.6863	0	5.88235	5.22876	1.30719	1.30719	38.5621	7.84314	1.96078	0	1.96078	16.3399	1.30719	0
PPD	TB42	TB	Adult	12.4183	24.8366	18.3007	18.9542	1.96078	13.7255	3.26797	1.30719	0.653595	1.30719	0	0	0	1.30719	0.653595	0.653595	0.653595
PPD	TB43	TB	Adult	0	0.653595	0	2.61438	0	2.61438	7.84314	0	0	14.3791	35.9477	23.5294	7.18954	0.653595	3.92157	0	0.653595
PPD	TB45	TB	Adult	0	0	0	9.80392	0	7.84314	2.61438	0	0	61.4379	0	1.30719	0.653595	0	16.3399	0	0
PPD	TB47	TB	Adult	32.6797	3.92157	24.8366	12.4183	3.92157	7.84314	7.18954	0	1.96078	0.653595	0.653595	0	0	1.96078	1.30719	0	0.653595
				301	196	310	352	68	219	302	92	93	335	454	235	88	87	125	87	22
Frequency per cluster (153 cells per sample)	Code	Donor	Age	1	2	3	4	5	6	7	8	9	10	11	12	13	14	15	16	17
Pool-I	TB02	LTBI	Adolescent	10.9635	9.69388	10.6452	8.23864	10.2941	5.47945	2.64901	1.08696	1.07527	0.895522	0.220264	0	0	2.29885	0.8	2.29885	4.54545
Pool-I	TB05	LTBI	Adolescent	7.30897	12.2449	6.77419	11.0795	7.35294	11.4155	3.31126	0	0	0.298507	0.220264	0	0	0	0.8	4.5977	0
Pool-I	TB06	TB	Adolescent	4.65116	6.63265	4.51613	15.3409	7.35294	17.8082	2.31788	0	0	0	0.881057	0	0	2.29885	0	1.14943	0
Pool-I	TB41	TB	Adolescent	0	0	0.645161	0.852273	0	0.456621	9.27152	9.78261	3.22581	2.38806	11.4537	10.6383	11.3636	4.5977	1.6	6.89655	0
Pool-I	TB39	LTBI	Adult	0	0	0	1.13636	1.47059	2.28311	7.94702	15.2174	27.957	1.19403	5.72687	5.10638	6.81818	16.092	1.6	16.092	4.54545
Pool-I	TB72	LTBI	Adult	0.664452	0	0	0.284091	0	0.456621	4.63576	1.08696	7.52688	0.298507	10.1322	20.4255	14.7727	2.29885	0	19.5402	0
Pool-I	TB73	LTBI	Adult	0	1.02041	0.645161	0.568182	0	0	3.64238	34.7826	6.45161	2.08955	9.69163	5.53191	7.95455	14.9425	4.8	5.74713	13.6364
Pool-I	TB42	TB	Adult	18.2724	3.06122	14.8387	0.284091	14.7059	0.913242	5.29801	5.43478	2.15054	0	0.660793	0	0	1.14943	0.8	1.14943	18.1818
Pool-I	TB43	TB	Adult	0	0	0	0.852273	0	0	7.61589	2.17391	3.22581	0	14.7577	11.0638	21.5909	6.89655	2.4	1.14943	0
Pool-I	TB45	TB	Adult	0	0	0.322581	0.568182	0	1.36986	6.62252	4.34783	3.22581	1.19403	13.8767	13.617	5.68182	6.89655	4	1.14943	18.1818
Pool-I	TB47	TB	Adult	12.2924	2.55102	15.8065	1.42045	13.2353	0.913242	6.95364	2.17391	7.52688	1.19403	0.440529	0	0	8.04598	0	0	13.6364
PPD	TB02	LTBI	Adolescent	1.99336	13.7755	1.93548	15.0568	10.2941	13.242	3.31126	1.08696	5.37634	1.49254	0.440529	0.425532	1.13636	0	0	0	0
PPD	TB05	LTBI	Adolescent	16.2791	1.02041	17.4194	0.852273	16.1765	0.456621	5.96026	2.17391	0	0.597015	0.881057	0	0	3.44828	0	3.44828	4.54545
PPD	TB06	TB	Adolescent	4.65116	23.9796	4.19355	9.65909	4.41176	13.242	3.31126	0	0	0.298507	0.220264	0	0	1.14943	0	0	0
PPD	TB41	TB	Adolescent	0	0	0.322581	3.40909	0	0.913242	6.62252	1.08696	6.45161	11.3433	6.38767	3.40426	2.27273	6.89655	16	9.1954	0
PPD	TB39	LTBI	Adult	0	0.510204	0	2.55682	1.47059	1.36986	2.64901	14.1304	11.828	17.0149	1.54185	2.12766	5.68182	8.04598	10.4	12.6437	9.09091
PPD	TB72	LTBI	Adult	0	0.510204	0.645161	1.98864	0	3.19635	4.63576	1.08696	7.52688	6.56716	7.48899	10.2128	9.09091	4.5977	9.6	11.4943	0
PPD	TB73	LTBI	Adult	0	2.04082	0	6.81818	0	4.10959	2.64901	2.17391	2.15054	17.6119	2.64317	1.2766	0	3.44828	20	2.29885	0
PPD	TB42	TB	Adult	6.31229	19.3878	9.03226	8.23864	4.41176	9.58904	1.65563	2.17391	1.07527	0.597015	0	0	0	2.29885	0.8	1.14943	4.54545
PPD	TB43	TB	Adult	0	0.510204	0	1.13636	0	1.82648	3.97351	0	0	6.56716	12.1145	15.3191	12.5	1.14943	4.8	0	4.54545
PPD	TB45	TB	Adult	0	0	0	4.26136	0	5.47945	1.3245	0	0	28.0597	0	0.851064	1.13636	0	20	0	0
PPD	TB47	TB	Adult	16.6113	3.06122	12.2581	5.39773	8.82353	5.47945	3.64238	0	3.22581	0.298507	0.220264	0	0	3.44828	1.6	0	4.54545
				100	100	100	100	100	100	100	100	100	100	100	100	100	100	100	100	100
Arcsin transformed median fluorescence intensity of the clusters
Subsets	IL-32	IL-10	IL-17	IFN-γ	IL13	IL-22	CD4	CD8	CD3	CD14	CD28	CD27	CD45RA
1	2.27627	0.193615	1.17955	-0.230759	1.81242	1.89471	2.50357	2.76272	-0.266845	4.5729	-3.96713	3.56681	4.4724
2	2.54571	-0.289253	0.602916	4.56357	1.14901	3.1471	3.50668	3.61501	2.80336	2.9885	-5.23922	-3.44333	5.3088
3	1.7795	0.089017	1.19776	1.07255	1.71549	-2.09739	2.71794	-1.73103	-1.22189	4.56787	4.29117	4.27082	-4.05867
4	1.11657	0.08038	0.751894	3.29027	1.03818	-2.24123	3.8894	-2.32704	2.61101	2.76485	4.43556	4.15089	-4.37342
5	2.26624	0.123275	0.875307	-1.12234	1.23266	2.79006	2.09121	3.29347	1.2246	4.1443	-4.90917	-2.89263	5.13032
6	2.13272	-0.07269	0.761199	3.47219	1.17437	1.81412	3.92319	2.63238	2.9042	2.92971	-3.93878	3.37481	3.99203
7	1.90409	0.009204	2.44101	0.942772	1.52375	-1.38674	2.59518	-0.852296	-0.782303	2.78701	3.64866	4.19431	4.82288
8	4.59817	0.585759	2.1557	-3.22587	1.52567	4.86749	-2.74759	6.92781	3.82263	2.12862	-6.96695	-5.42348	7.44433
9	2.55352	-0.371269	1.92976	3.29339	0.883543	3.3852	-0.972736	4.20578	2.26289	1.8163	-5.49939	-3.97534	6.37256
10	3.27386	-1.03179	2.52664	4.98911	1.10925	3.87894	3.41478	4.24719	3.02061	1.91028	-5.99246	-4.40588	6.0489
11	2.5902	-0.103864	5.24169	-0.408918	1.70569	2.12361	2.63838	2.7861	-0.448069	2.70989	-4.19841	3.62728	4.83409
12	1.95328	-0.155625	5.2938	1.03829	1.55827	-2.11655	2.71235	-2.22926	-1.28921	2.40468	4.31395	4.1772	-4.05268
13	2.22925	-0.189733	5.11396	-0.977746	1.2796	2.75266	2.12194	3.13836	0.953439	2.33037	-4.87189	-2.39623	5.0307
14	4.47807	-2.04646	3.00577	5.83514	1.66208	5.34247	-2.72305	5.68416	3.79486	2.6849	-7.37019	-6.01875	7.46311
15	2.8401	-0.5791	2.82183	4.08483	1.35853	2.72574	3.90238	3.32132	2.90553	2.0244	-4.79303	3.74047	4.96106
16	1.91796	-0.250551	2.08787	2.5099	0.878928	2.38193	-0.375685	3.04732	1.02476	1.85636	-4.48122	3.25205	6.86961
17	8.17833	-2.10852	3.68042	5.33941	3.11135	-4.9751	4.75366	-6.06463	-3.74966	5.03245	7.40763	6.60841	-7.39607
